# Supplementary material for: Microfluidic-Chip-Based Formulation and In Vivo Evaluations of Squalene Oil Emulsion Adjuvants for Subunit Vaccines
Source: Vaccines (Basel). 2024 Nov 28;12(12):1343. doi: 10.3390/vaccines12121343 (PMC11680198; doi:10.3390/vaccines12121343)
Supplement: Supplementary file 1 [file vaccines-12-01343-s001.zip]

Archive with 1 entries (1 files):
- vaccines-3257411-supplementary.pdf
